# Supplementary material for: Long-term changes in northern large-herbivore communities reveal differential rewilding rates in space and time
Source: PLoS One. 2019 May 21;14(5):e0217166. doi: 10.1371/journal.pone.0217166 (PMC6528981; doi:10.1371/journal.pone.0217166)
Supplement: S1 Dataset — Shape file with data in kg km-2. (ZIP) [file pone.0217166.s002.zip]

Archive with 4 entries (4 files):
- NorwayLargeHerbivores.shx
- NorwayLargeHerbivores.dbf
- NorwayLargeHerbivores.prj
- NorwayLargeHerbivores.shp
