# Supplementary material for: Long-term changes in northern large-herbivore communities reveal differential rewilding rates in space and time
Source: PLoS One. 2019 May 21;14(5):e0217166. doi: 10.1371/journal.pone.0217166 (PMC6528981; doi:10.1371/journal.pone.0217166)
Supplement: S1 Dataset — Shape file with data in kg km-2. (ZIP) [file pone.0217166.s002.zip › NorwayLargeHerbivores.prj]

PROJCS["UTM_Zone_33_Northern_Hemisphere",GEOGCS["GCS_GRS 1980(IUGG, 1980)",DATUM["D_unknown",SPHEROID["GRS80",6378137,298.257222101]],PRIMEM["Greenwich",0],UNIT["Degree",0.017453292519943295]],PROJECTION["Transverse_Mercator"],PARAMETER["latitude_of_origin",0],PARAMETER["central_meridian",15],PARAMETER["scale_factor",0.9996],PARAMETER["false_easting",500000],PARAMETER["false_northing",0],UNIT["Meter",1]]
