# Supplementary material for: Long-term changes in northern large-herbivore communities reveal differential rewilding rates in space and time
Source: PLoS One. 2019 May 21;14(5):e0217166. doi: 10.1371/journal.pone.0217166 (PMC6528981; doi:10.1371/journal.pone.0217166)
Supplement: S2 Dataset — Shape file with key. (ZIP) [file pone.0217166.s003.zip]

Archive with 5 entries (5 files):
- NorwayHerbivoreAssemblages.shx
- Norway herbivore assemblages key.txt
- NorwayHerbivoreAssemblages.dbf
- NorwayHerbivoreAssemblages.prj
- NorwayHerbivoreAssemblages.shp
