# Supplementary material for: Long-term changes in northern large-herbivore communities reveal differential rewilding rates in space and time
Source: PLoS One. 2019 May 21;14(5):e0217166. doi: 10.1371/journal.pone.0217166 (PMC6528981; doi:10.1371/journal.pone.0217166)
Supplement: S2 Dataset — Shape file with key. (ZIP) [file pone.0217166.s003.zip › Norway herbivore assemblages key.txt]

Assemblage types
1 'Livestock'
2 'Forest cervids'
3 'Mountain herbivores'
4 'Red deer-Livestock'
5 'Semi domestic reindeer'
